# Supplementary material for: Post-infectious and post-acute sequelae of critically ill adults with COVID-19
Source: PLoS One. 2021 Jun 17;16(6):e0252763. doi: 10.1371/journal.pone.0252763 (PMC8211258; doi:10.1371/journal.pone.0252763)
Supplement: S1 File — (XLSX) [file pone.0252763.s005.xlsx]

## Sheet: Sheet1 (2)
Gender	Ward	PMH	CKD	DM	HTN	Malignancy	Immunosuppresion	BMI >30	Asthma	Duration in ICU		Duration in HDU	days	hospitalized post ICU/Hdu	Total hospitalization	Non invasive	Non Invasive - days	Invasive ventilation	COVID status post critical	Required oxygen post critical?	Days on oxygen	PE	Pre/Post critical	MI	pre/post critical	Myocarditis	Renal injury	Requiring dialysis	Electrolyte imbalane	Ataxia/gait abnormality	Swallowing problems	pressure ulcer	Myopathy	Hepatic injury	confusion/delirium	Psych Consult	Functional status pre admission	functional status on discahreg
M	HDU	no	no	no	no	no	no	no	no	0	days	8	days	3	11	yes	8	0	negative	no	0	no		no		no	no	no	no	no	no	no	no	yes	no	no	independent	independent
M	ICU	no	no	no	no	no	no	no	yes	13	days	8	days	3	24	yes	1	12	negative	Yes	3	no		no		no	yes	no	yes	yes	yes	no	Mild , imbalance while walking > improved with PT ambulating w/out assisstannce	yes	yes	no	independent	not dicharged yet
M	ICU	no	no	no	no	no	no	no	no	17	days	11	days	19	47	yes	13	8	negative	yes		no		no		no	no	no	yes	no	no	yes	no	no	yes	no	Independent	still in hospital
M	ICU	no	no	no	no	no	no	no	no	12	days	1	days	3	16	No	0	11	negative	no	0	no		no		no	no	no	yes	no	no	yes	no	no	no	no	independent	inde[endent
M	ICU	no	no	no	no	no	no	no	no	11	days	4	days	4	21	yes	1	10	negative	no	0	no		no		no	no	no	yes	yes	no	no	Initially has weak dynamic standing balance when assessed by PT post ICU, regained full function in 4	yes	no	no	independent	independent
M	ICU	no	no	no	no	no	no	yes	no	7	days	0	days	7	14	yes	6	7	negative	no	0	no		no		no	no	no	yes	no	no	no	no	no	no	no	Independent	independent
M	ICU	no	no	no	no	no	no	yes	no	4	days	5	days	2	15	yes	6	4	negative	no	0	no		no		no	no	no	yes	no	no	no	no	no	no	no	Independent	independent
F	ICU	no	no	no	no	no	no	no	no	9	days	3	days	9	20	yes	2	9	negative	yes	3	no		no		no	no	no	yes	no	yes	yes	no	no	no	no	Independent	independent
M	HDU	no	no	no	no	no	no	no	no	0	days	8	days	7	15	yes	4	0	positive	no	0	no		no		no	no	no	yes	no	no	no	no	no	no	no	Independent	independent
M	HDU	no	no	no	no	no	no	no	no	0	days	16	days	7	23	yes	10	0	negative	Yes	4	no		no		no	no	no	yes	no	no	no	no	no	no	no	Independent	independent
M	ICU	no	no	no	no	no	no	no	no	12	days	5	days	13	25	yes	16	11	negative	yes	6	no		no		no	no	no	yes	no	no	no	muscle waknes	no	no	no	independent	independent
M	ICU	no	no	no	no	no	no	no	no	9	days	2	days	6	18	yes	6	4	negative	yes	7	no		no		no	no	no	yes	no	no	yes	no	no	no	no	independent	independent
M	ICU	no	no	no	no	no	no	no	no	6	days	2	days	3	9	yes	5	0	positive	yes	2	no		no		no	no	no	yes	no	no	no	no	no	no	no	independent	independent
M	ICU	no	no	no	no	no	no	no	no	10	days	2	days	10	21	yes	2	8	negative	yes	8	no		no		no	no	no	yes	no	yes	no	muscle weakness	no	no	yes	independent	independent
M	ICU	no	no	no	no	no	no	no	no	19	days	3	days	12	32	yes	1	17	negative	yes	2	no		no		no	yes	yes	yes	no	yes	yes	muscle weakness	no	yes	no	independent	independent
M	ICU	no	no	no	no	no	no	no	no	19	days	2	days	24	45	yes	1	17	positive	no	0	no		no		no	yes	yes	yes	no	yes	yes	muscle weakness		yes		independent
M	ICU	yes	no	no	no	no	no	no	yes	15	days	2	days	12	32	yes	1	10	negative	no	0	no		no		no	no	no	yes	yes	no	yes	weakness in both hands and RLL	yes	yes	no	independent	independent
M	HDU	no	no	no	no	no	no	yes	no	0	days	24	days	20	44	yes	13	0	negative	Yes	16	no		no		no	no	no	yes	no	no	no	no	no	no	no	independent	Independent
M	ICU	yes	no	yes	no	no	no	no	no	10	days	2	days	14	29	yes	2	9	negative	yes	11	no		no		no	no	no	yes	no	yes	no	no	no	yes	no	independent	independent
M	HDU	yes	no	no	no	no	no	yes	no	0	days	14	days	11	25	yes	14	0	negative	no	0	no		no		no	no	no	yes	no	no	no	no	no	no	no	Independent	Independent
M	ICU	yes	no	yes	no	no	no	no	no	16	days	5	days	13	34	yes	4	17	positive	no	0	no		no		no	no	no	yes	no	yes	no	Bilateral lower limb weakness with foot drop	no	no	no	Independent	still on PT
M	ICU	yes	no	no	yes	no	no	yes	no	12	days	6	days	5	24	yes	3	8	positive	no	0	no		no		no	yes	yes	yes	no	no	no	no	no	no	no	independent	Independent
M	ICU	yes	no	no	yes	no	no	no	no	11	days	2	days	3	18	yes	4	6	positive	Yes	3	no		no		no	no	no	yes	no	yes	no	mild generalized weakness, improved with PT	no	no	no	inderndent	independent
M	HDU	no	no	yes	no	no	no	no	no	0	days	10	days	9	19	yes	6	0	negative	yes	6	no		no		no	no	no	yes	no	no	no	no	yes	no	no	independent	independent
M	ICU	yes	no	no	no	no	no	no	no	7	days	1	days	17	25	No	0	4	positive	no	0	no		no		no	yes	yes	yes	no	yes	yes	Mild weakness	No	yes	no	independent	independent
M	ICU	no	no	yes	no	no	no	no	no	6	days	4	days	10	20	yes	6	0	positive	Yes	8	no		no		no	no	no	yes	no	no	no	mild weakness	no	no	no	independent	independent
M	HDU	yes	no	yes	yes	no	no	no	no	0	days	8	days	10	18	yes	4	0	negative	no	0	no		no		no	no	no	no	no	no	no	no	no	no	no	independent	independent
M	HDU	yes	no	no	yes	no	no	yes	no	0	days	12	days	4	16	yes	7	0	negative	yes	4	no		no		no	no	no	no	no	no	no	no	no	no	no	independent	independent
M	HDU	yes	no	yes	no	no	no	no	no	0	days	19	days	0	19	yes	10	0	negative	no	0	no		no		no	no	no	yes	no	no	no	no	no	no	no	independent	independent
M	ICU	yes	no	yes	yes	no	no	no	no	15	days	10	days	22	47	yes	6	10	negative	yes	3	no		no		no	yes	yes	yes	no	yes	yes	muscle weakness	no	no	no	independent	independent
M	ICU	yes	no	yes	no	no	no	no	no	20	days	3	days	17	40	No	0	20	negative	Yes	6	no		no		no	no	no	yes	no	yes	yes	yes	no	yes	no	independent	still on PT
M	ICU	no	no	no	no	no	no	yes	no	14	days	3	days	8	25	yes	1	13	negative	yes	5	no		no		no	no	no	yes	no	yes	no	yes	no	no	no	independent	independent
M	HDU	yes	no	yes	no	no	no	no	no	0	days	11	days	7	18	yes	9	0	negative	yes	4	no		no		no	no	no	yes	no	no	no	no	no	no	no	independent	independent
M	ICU	yes	no	yes	yes	no	no	no	no	20	days	2	days	15	37	No	0	19	negative	yes	1	no		no		no	yes	yes	yes	no	yes	yes	yes	no	no	no	independent	independent
M	HDU	no	no	no	no	no	no	yes	no	0	days	9	days	6	15	yes	5	0	negative	yes	4	no		no		no	yes	no	yes	no	no	no	no	no	no	no	independent	independent
M	HDU	yes	no	yes	yes	no	no	yes	no	0	days	10	days	6	19	yes	9	0	negative	yes	5	no		no		no	no	no	yes	no	yes	no	yes- required a walker post discharge	no	no	no	independent	requires a walker
M	ICU	yes	no	yes	no	no	no	no	no	11	days	0	days	7	18	yes	2	6	positive	yes	3	no		no		no	no	no	no	no	no	no	no	no	yes	no	independent	independent
M	HDU	no	no	no	no	no	no	no	no	0	days	8	days	5	13	yes	7	0	negative	yes	2	no		no		no	no	no	no	no	no	no	no	no	no	no	independent	independent
M	ICU	no	no	no	no	no	no	no	no	3	days	6	days	5	14	yes	9	0	positive	yes	4	no		no		no	no	no	no	no	no	no	no	no	no	no	Independent	Independent
M	ICU	no	no	no	no	no	no	no	no	25	days	6	days	5	36	yes	7	21	negative	no	0	no		no		no	yes	yes	yes	no	yes	yes		no	yes	no	independent	independent
M	ICU	yes	no	no	no	no	no	no	no	6	days	0	days	9	15	yes	5	0	positive	yes	7	no		no		no	no	no	no	no	no	no	no	yes	no	no	independent	independent
M	ICU	yes	no	yes	yes	no	no	no	no	20	days	3	days	23	46	yes	2	20	negative	yes	6	no		no		no	no	no	yes	no	yes	yes	yes	no	yes	yes	independent	still on PT
M	ICU	yes	no	no	no	no	no	no	no	20	days	3	days	20	43	yes	2	18	negative	yes	6	no		no		no	no	no	yes	no	yes	yes	yes	no	yes	yes	independent	still on PT
M	ICU	yes	no	yes	yes	no	no	yes	yes	19	days	3	days	17	38	No	0	19	negative	yes	4	no		no		no	no	no	yes	yes	no	yes	yes/hemiplagia	no	n	no	independent	still on PT
M	HDU	no	no	no	no	no	no	no	no	0	days	13	days	1	16	yes	8	0	negative	yes	5	no		no		no	no	no	no	no	no	no	no	no	no	no	independent	independent
F	ICU	no	no	no	no	no	no	no	no	12	days	5	days	9	27	No	0	12	positive	yes	12	no		no		no	no	no	yes	no	yes	yes	yes	no	no	no	independent	independent
M	ICU	no	no	no	no	no	no	no	no	10	days	1	days	18	29	No	0	9	negative	yes	11	yes	post-critical	no		no	no	no	yes	no	yes	yes	yes, mild	no	no	no	independent	still in hospital
F	HDU	yes	yes	no	yes	no	yes	yes	no	0	days	10	days	7	17	yes	8	0	negative	yes	5	no		no		no	no	no	no	no	no	no	no	no	no	no	Independent	Independent
M	HDU	yes	no	yes	no	no	no	no	no	0	days	16	days	3	19	yes	14	0	negative	no	0	no		no		no	no	no	yes	no	no	no	no	no	no	no	Independent	Independent
M	HDU	no	no	no	no	no	no	no	no	0	days	8	days	3	11	yes	9	0	negative	yes	2	no		no		no	no	no	no	no	no	no	no	no	no	no	Independent	Independent
M	HDU	no	no	no	no	no	no	yes	no	0	days	12	days	2	14	yes	8	0	negative	no	0	no		no		no	no	no	no	no	no	no	no	no	no	no	Independent	Independent
M	HDU	yes	no	yes	no	yes	no	no	no	0	days	8	days	28	38	yes	2	0	positive	yes	13	no		no		no	yes	no	yes	no	no	no	no	no	no	no	Independent	Independent
M	ICU	no	no	no	no	no	no	no	no	16	days	8	days	11	42	yes	2	15	positive	no	0	no		no		no	yes	yes	yes	no	yes	yes	yes , developed Rhabdomyalsis : Myoglobin > 1600 , has severe weakness as per PT muscle power 2in UL & LL	yes	yes	no	independent	still on PT
M	HDU	no	no	no	no	no	no	no	no	0	days	21	days	10	31	yes	21	0	negative	yes	4	no		no		no	no	no	no	no	no	no	no	no	no	no	independent	independent
M	ICU	yes	no	no	no	no	no	no	no	8	days	12	days	6	26	yes	9	4	positive	no	0	no		no		no	no	no	yes	no	yes	yes	no	no	no	no	independent	independent
M	HDU	no	no	no	no	no	no	no	no	0	days	21	days	8	29	yes	20	0	negative	yes	8	no		no		no	no	no	no	no	no	no	no	no	no	no	Independent	Independent
M	HDU	yes	no	no	no	no	no	no	no	0	days	17	days	15	32	yes	15	0	negative	yes	13	no		no		no	no	no	no	no	no	no	no	yes	no	no	Independent	still on PT
M	ICU	yes	no	no	no	yes	yes	no	no	8	days	1	days	21	31	yes	1	7	positive	yes	6	no		no		no	no	no	yes	no	yes	yes	no	no	no	no	Independent	still in hospital
M	HDU	no	no	no	no	no	no	yes	no	0	days	14	days	9	26	yes	12	0	negative	yes	7	no		no		no	on	no	no	no	no	no	no	yes	no	no	independent	independent
M	HDU	yes	no	yes	yes	no	no	no	no	0	days	21	days	2	23	yes	13	0	Positive	no	0	no		no		no	no	no	yes	no	no	no	no	no	no	no	independent	independent
M	HDU	yes	no	no	no	no	no	no	yes	0	days	18	days	6	24	yes	13	0	negative	Yes	6	no		no		no	no	no	no	no	no	yes	no	no	no	no	independent	independent
M	ICU	yes	no	yes	no	no	no	yes	no	10	days	12	days	4	28	yes	5	8	negative	yes		no		no		no	no	no	yes	no	no	no	no	no	no	no	independent	independent
M	HDU	yes	no	yes	no	no	no	no	no	0	days	19	days	1	20	yes	16	0	negative	no	0	no		no		no	no	no	no	no	no	no	no	no	no	no	independent	independent
M	HDU	yes	no	no	no	no	no	yes	no	0	days	17	days	1	18	yes	10	0	negative	yes	1	no		no		no	no	no	no	no	no	no	no	no	no	no	independent	independent
M	HDU	yes	no	yes	yes	no	no	no	no	0	days	13	days	3	16	yes	1	0	negative	no	0	no		no		no	no	no	yes	no	no	no	no	no	no	no	independent	independent
M	HDU	yes	no	yes	yes	no	no	yes	no	0	days	11	days	4	15	yes	5	0	positive	yes	3	no		no		no	no	no	yes	no	no	no	no	no	no	no	independent	independent
M	HDU	no	no	no	no	no	no	no	no	0	days	12	days	3	15	yes	8	0	negative	yes	2	no		no		no	no	no	no	no	no	no	no	no	no	no	independent	independent
M	HDU	yes	no	no	yes	no	no	yes	no	0	days	9	days	2	14	yes	6	0	positive	no	0	no		no		no	no	no	no	no	no	no	no	no	no	no	independent	independent
M	HDU	no	no	no	no	no	no	no	no	0	days	14	days	1 day > then transferred to adnec hospital	15	yes	7	0	Positive	yes	1	no		no		no	no	no	no	no	no	no	none	yes	no	no	independent	independent
M	HDU	no	no	no	no	no	no	no	no	0	days	12	days	2	14	yes	7	0	negative	yes	1	no		no		no	no	no	no	no	no	no	none	yes	no	no	independent	independent
